# Supplementary material for: Clearance Systems in the Brain, From Structure to Function
Source: Front Cell Neurosci. 2022 Jan 31;15:729706. doi: 10.3389/fncel.2021.729706 (PMC8841422; doi:10.3389/fncel.2021.729706)
Supplement: Supplementary file 1 [file Table_1.XLSX]

## Sheet: Sheet1
Supplementary table1. biomarkers which related to clearance system in the brain
Biomaker	Organism	Phenotype(case and control)	Sample Size(case, control)	Cell or Tissue Type	Gender	Ethnicity	Age[Yrs,Mean(range)±S.D.]	Outcome	PMID
Amyloid-β (Aβ)	Homo sapiens	people with disrupted Aβ aggregation	24	CSF	N.A.	N.A.	N.A.	75% of substitutions in 798 possible single amino acid related to brain-derived Aβ aggregation	200139122
p-tau	Homo sapiens	chronic traumatic encephalopathy(CTE)	6	CSF	N.A.	N.A.	N.A.	p-tau is associated with a neurological disease that can develop independent of head trauma	30506062
p-tau	Homo sapiens	temporal lobe epilepsy (TLE)	19	CSF	N.A.	N.A.	N.A.	p-tau is associated with a neurological disease that can develop independent of head trauma	30506062
NFT	Homo sapiens	Alzheimer's Disease	31	CSF	N.A.	American	75-101	NTF is straightly related to AD	14769913
integrin	Homo sapiens	Alzheimer's Disease	31	CSF	N.A.	American	75-101	integrin is regulated up to exceed extracellular matrix/cell adhesion/motility processes	14769913
tenascin	Homo sapiens	Alzheimer's Disease	31	CSF	N.A.	American	75-101	tenascin is regulated up to exceed extracellular matrix/cell adhesion/motility processes	14769913
collagen	Homo sapiens	Alzheimer's Disease	31	CSF	N.A.	American	75-101	collagen is regulated up to exceed extracellular matrix/cell adhesion/motility processes	14769913
cadherin	Homo sapiens	Alzheimer's Disease	31	CSF	N.A.	American	75-101	cadherin is regulated up to exceed extracellular matrix/cell adhesion/motility processes	14769913
proteoglycan	Homo sapiens	Alzheimer's Disease	31	CSF	N.A.	American	75-101	proteoglycan is regulated up to exceed extracellular matrix/cell adhesion/motility processes	14769913
amyloid precursor protein	Homo sapiens	Alzheimer's Disease	31	CSF	N.A.	American	75-101	amyloid precursor protein is regulated up to exceed extracellular matrix/cell adhesion/motility processes	14769913
IADGs	Homo sapiens	Alzheimer's Disease	31	CSF	N.A.	American	75-101	histogenesis, apoptosis, phosphorylation, and lipid metabolism, including prostaglandin synthesis, were overrepresented by up-regulated IADGs	14769913
VEGF-C	Mus musculus	prolonged meningeal lymphatic dysfunction	10	CSF	Male	C57BL/6J	2 months	VEGF-C can enhance meningeal lymphatic drainage of CSF macromolecules, improving brain perfusion and learning and memory performance	200104182
AQP-4	Mus musculus	Moderate to severe traumatic brain injury (TBI)	51	CSF、ISF	Male	C57BL / 6J	8-12months	paravascular CSF–ISF exchange and interstitial solute clearance is dependent upon water transport via astroglial aquaporin-4 (AQP4) water channels	25471560
Secretory carrier membrane protein 5	rat	over-expression of SCAMP5	6	exosome	N.A.	N.A.	N.A.	secretory carrier membrane protein 5 is an autophagy inhibitor that promotes the secretion of α-synuclein via exosome.	28700687
Gfap (glial fibrillary acidic protein)	Mus musculus	CB-NP-exposed and control	5	plasma	Female	N.A.	N.A.	astrocyte activation and astrogliosis,brain tissues protein β-sheet content increase and the α-helix content decrease around blood vessels	28408868
Aquaporin-4	Mus musculus	CB-NP-exposed and control	6	plasma	Female	N.A.	N.A.	astrocyte activation and astrogliosis,brain tissues protein β-sheet content increase and the α-helix content decrease around blood vessels	28408868
SP-G	Homo sapiens	hydrocephalus,central nervous system infections, brain hemorrhag and control	121	cerebrospinal fluid	N.A.	N.A.	N.A.	low in control subjects and patients suffering from aqueductal stenosis and highest in infections of the central nervous system and brain hemorrhage	30032421
endothelial specific nitric oxide synthase (eNOS)	Mus musculus	tumor-bearing mice and control	9	plasma	Male	N.A.	N.A.	genetic or pharmacological inhibition significantly suppressed meningeal lymphangiogenesis and dCLN metastasis.	32094452
VEGF-C	Mus musculus	tumor-bearing mice and control	9	plasma	Male	N.A.	N.A.	promoting dCLN metastasis and correlating Meningeal lymphangiogenesis	32094452
CCL21	Mus musculus	tumor-bearing mice and control	9	plasma	Male	N.A.	N.A.	mediating the facilitation of antitumor immunotherapeutic effects induced by VEGF-C overexpression with CCR7	32094452
CCR7	Mus musculus	tumor-bearing mice and control	9	plasma	Male	N.A.	N.A.	mediating the facilitation of antitumor immunotherapeutic effects induced by VEGF-C overexpression with CCL21	32094452
