# Supplementary material for: Clearance Systems in the Brain, From Structure to Function
Source: Front Cell Neurosci. 2022 Jan 31;15:729706. doi: 10.3389/fncel.2021.729706 (PMC8841422; doi:10.3389/fncel.2021.729706)
Supplement: Supplementary file 2 [file Table_2.XLSX]

## Sheet: GWAS
Supplementary table2. genes which related to clearance system in the brain
Region	Gene	P-value	Disease/Trait	Initial sample size	Replicaion sample size	SNPS	SNP_ID_CURRENT	Genotyping technology	PUBMEDID
3p14.2	PTPRG	5e-06	Metabolite levels (HVA/5-HIAA ratio)	up to 398 European ancestry individuals	NA	rs35593266	35593266	Genome-wide genotyping array	23319000
3q21.2	LINC02614, ENPP7P4	7e-06	Metabolite levels (HVA/5-HIAA ratio)	up to 398 European ancestry individuals	NA	rs71327718	71327718	Genome-wide genotyping array	23319000
5p13.2	U3 - SPEF2	8e-06	Metabolite levels (HVA/5-HIAA ratio)	up to 398 European ancestry individuals	NA	rs284737	284737	Genome-wide genotyping array	23319000
6q25.1	PHBP1 - ULBP3	4e-06	Metabolite levels (HVA/5-HIAA ratio)	up to 398 European ancestry individuals	NA	rs78546022	78546022	Genome-wide genotyping array	23319000
8p12	KIF13B	3e-06	Metabolite levels (HVA)	up to 398 European ancestry individuals	NA	rs2954793	2954793	Genome-wide genotyping array	23319000
8q22.1	NDUFAF6	6e-06	Metabolite levels (HVA)	up to 398 European ancestry individuals	NA	rs4590408	4590408	Genome-wide genotyping array	23319000
9p22.1	AL161909.1 - DENND4C	9e-06	Metabolite levels (HVA)	up to 398 European ancestry individuals	NA	rs141215807	141215807	Genome-wide genotyping array	23319000
9q33.3	GARNL3	5e-06	Metabolite levels (HVA)	up to 398 European ancestry individuals	NA	rs7029536	7029536	Genome-wide genotyping array	23319000
12q13.11	LINC02156 - ADI1P3	2e-06	Metabolite levels (HVA/5-HIAA ratio)	up to 398 European ancestry individuals	NA	rs1881744	1881744	Genome-wide genotyping array	23319000
12q23.1	ANKS1B	3e-06	Metabolite levels (HVA/5-HIAA ratio)	up to 398 European ancestry individuals	NA	rs1961649	1961649	Genome-wide genotyping array	23319000
6q27	HGC6.3 - KIF25-AS1	6e-06	Metabolite levels (5-HIAA)	up to 398 European ancestry individuals	NA	rs2843012	2843012	Genome-wide genotyping array	23319000
1q41	LINC01705 - AL356108.1	6e-06	Metabolite levels (HVA-5-HIAA Factor score)	up to 398 European ancestry individuals	NA	rs10863681	10863681	Genome-wide genotyping array	23319000
8p23.2	AC009435.1 - AC016065.1	7e-06	Metabolite levels (5-HIAA)	up to 398 European ancestry individuals	NA	rs6559140	6559140	Genome-wide genotyping array	23319000
8q24.13	LINC02855, HAS2-AS1	7e-06	Metabolite levels (5-HIAA)	up to 398 European ancestry individuals	NA	rs279612	279612	Genome-wide genotyping array	23319000
9q21.13	PCSK5	5e-06	Metabolite levels (5-HIAA)	up to 398 European ancestry individuals	NA	rs7047865	7047865	Genome-wide genotyping array	23319000
4q22.1	CCSER1	4e-06	Metabolite levels (HVA-5-HIAA Factor score)	up to 398 European ancestry individuals	NA	rs187200046	187200046	Genome-wide genotyping array	23319000
13q31.3	BRK1P2 - LINC00380	3e-06	Metabolite levels (5-HIAA)	up to 398 European ancestry individuals	NA	rs61970269	61970269	Genome-wide genotyping array	23319000
16q23.1	WWOX	9e-06	Metabolite levels (5-HIAA)	up to 398 European ancestry individuals	NA	rs78867184	78867184	Genome-wide genotyping array	23319000
17p13.3	SMG6	3e-06	Metabolite levels (5-HIAA)	up to 398 European ancestry individuals	NA	rs11078884	11078884	Genome-wide genotyping array	23319000
8p12	AC108449.1, KIF13B	2e-06	Metabolite levels (HVA-5-HIAA Factor score)	up to 398 European ancestry individuals	NA	rs13251954	13251954	Genome-wide genotyping array	23319000
1q31.1	ERVMER61-1	7e-06	Metabolite levels (5-HIAA)	up to 398 European ancestry individuals	NA	rs2244067	2244067	Genome-wide genotyping array	23319000
8q22.1	NDUFAF6	6e-06	Metabolite levels (HVA-5-HIAA Factor score)	up to 398 European ancestry individuals	NA	rs4590408	4590408	Genome-wide genotyping array	23319000
2q22.1	LINC02631 - NXPH2	8e-06	Metabolite levels (MHPG)	up to 398 European ancestry individuals	NA	rs58938945	58938945	Genome-wide genotyping array	23319000
4q22.1	CCSER1	2e-06	Metabolite levels (HVA)	up to 398 European ancestry individuals	NA	rs187200046	187200046	Genome-wide genotyping array	23319000
4q34.3	AC096747.1 - NDUFB5P1	8e-06	Metabolite levels (HVA)	up to 398 European ancestry individuals	NA	rs17834666	17834666	Genome-wide genotyping array	23319000
6q15	AL133457.1 - AL359987.1	4e-06	Metabolite levels (HVA)	up to 398 European ancestry individuals	NA	rs13207034	13207034	Genome-wide genotyping array	23319000
9q34.11	AL391056.1 - NTMT1	7e-06	Metabolite levels (HVA/5-HIAA ratio)	up to 398 European ancestry individuals	NA	rs73628692	73628692	Genome-wide genotyping array	23319000
11p13	PAUPAR, AL035078.4	4e-06	Metabolite levels (HVA/5-HIAA ratio)	up to 398 European ancestry individuals	NA	rs11031492	11031492	Genome-wide genotyping array	23319000
21q21.3	CYYR1 - ADAMTS1	2e-07	Metabolite levels (HVA)	up to 398 European ancestry individuals	NA	rs2830487	2830487	Genome-wide genotyping array	23319000
21q22.2	LINC01423 - ERG	3e-06	Metabolite levels (HVA)	up to 398 European ancestry individuals	NA	rs2836326	2836326	Genome-wide genotyping array	23319000
1q32.3	AL592402.1 - AC096639.1	5e-06	Metabolite levels (5-HIAA)	up to 398 European ancestry individuals	NA	rs4655303	4655303	Genome-wide genotyping array	23319000
2p22.3	AC079352.1 - MIR548AD	2e-06	Metabolite levels (5-HIAA)	up to 398 European ancestry individuals	NA	rs13402855	13402855	Genome-wide genotyping array	23319000
16p13.3	TRAP1 - CREBBP	5e-06	Metabolite levels (HVA/5-HIAA ratio)	up to 398 European ancestry individuals	NA	rs56240109	56240109	Genome-wide genotyping array	23319000
8p23.2	AC007718.1 - AC091193.1	4e-06	Metabolite levels (5-HIAA)	up to 398 European ancestry individuals	NA	rs77265424	77265424	Genome-wide genotyping array	23319000
2p23.3	UQCRHP2 - TRMT112P6	4e-06	Metabolite levels (HVA-5-HIAA Factor score)	up to 398 European ancestry individuals	NA	rs68184094	68184094	Genome-wide genotyping array	23319000
3p25.3	VGLL4	8e-06	Metabolite levels (HVA-5-HIAA Factor score)	up to 398 European ancestry individuals	NA	rs6802119	6802119	Genome-wide genotyping array	23319000
11q24.3	TP53AIP1 - ARHGAP32	5e-07	Metabolite levels (5-HIAA)	up to 398 European ancestry individuals	NA	rs11221522	11221522	Genome-wide genotyping array	23319000
6q15	AL133457.1 - AL359987.1	1e-06	Metabolite levels (HVA-5-HIAA Factor score)	up to 398 European ancestry individuals	NA	rs13207034	13207034	Genome-wide genotyping array	23319000
6p22.3	AL031767.2 - LINC00581	7e-06	Metabolite levels (HVA-5-HIAA Factor score)	up to 398 European ancestry individuals	NA	rs9460635	9460635	Genome-wide genotyping array	23319000
1p35.2	LINC01778 - RN7SKP91	9e-06	Metabolite levels (5-HIAA)	up to 398 European ancestry individuals	NA	rs4949316	4949316	Genome-wide genotyping array	23319000
8q13.3	NCOA2	6e-06	Metabolite levels (HVA-5-HIAA Factor score)	up to 398 European ancestry individuals	NA	rs72663955	72663955	Genome-wide genotyping array	23319000
1p36.31	AL365255.1	5e-06	Metabolite levels (MHPG)	up to 398 European ancestry individuals	NA	rs4845812	4845812	Genome-wide genotyping array	23319000
1q32.1	OPTC - ATP2B4	9e-06	Metabolite levels (MHPG)	up to 398 European ancestry individuals	NA	rs13303128	13303128	Genome-wide genotyping array	23319000
20q12	AL035665.2 - RNA5SP484	6e-06	Metabolite levels (HVA-5-HIAA Factor score)	up to 398 European ancestry individuals	NA	rs4812466	4812466	Genome-wide genotyping array	23319000
21q21.3	CYYR1 - ADAMTS1	5e-07	Metabolite levels (HVA-5-HIAA Factor score)	up to 398 European ancestry individuals	NA	rs2830487	2830487	Genome-wide genotyping array	23319000
18p11.22	PIEZO2	8e-06	Metabolite levels (5-HIAA/ MHPG Ratio)	up to 398 European ancestry individuals	NA	rs2865126	2865126	Genome-wide genotyping array	23319000
Xp21.3	AC073614.1 - AC079178.2	5e-06	Metabolite levels (5-HIAA/ MHPG Ratio)	up to 398 European ancestry individuals	NA	rs6526555	6526555	Genome-wide genotyping array	23319000
Xq24	AC005002.1 - AC006963.1	7e-06	Metabolite levels (5-HIAA/ MHPG Ratio)	up to 398 European ancestry individuals	NA	rs5910235	5910235	Genome-wide genotyping array	23319000
2p23.3	UQCRHP2 - TRMT112P6	2e-06	Metabolite levels (HVA/MHPG ratio)	up to 398 European ancestry individuals	NA	rs112288323	112288323	Genome-wide genotyping array	23319000
2p23.3	DRC1	4e-06	Metabolite levels (HVA/MHPG ratio)	up to 398 European ancestry individuals	NA	rs3795958	3795958	Genome-wide genotyping array	23319000
2p22.2	CDC42EP3	7e-06	Metabolite levels (HVA/MHPG ratio)	up to 398 European ancestry individuals	NA	rs13012266	13012266	Genome-wide genotyping array	23319000
2p16.3	NRXN1	4e-06	Metabolite levels (HVA/MHPG ratio)	up to 398 European ancestry individuals	NA	rs6750634	6750634	Genome-wide genotyping array	23319000
4q28.3	LINC02465 - LINC02479	9e-06	Metabolite levels (HVA/MHPG ratio)	up to 398 European ancestry individuals	NA	rs114646238	114646238	Genome-wide genotyping array	23319000
4q34.3	AC096747.1 - NDUFB5P1	1e-06	Metabolite levels (HVA/MHPG ratio)	up to 398 European ancestry individuals	NA	rs17834666	17834666	Genome-wide genotyping array	23319000
5p15.2	AC034229.1 - AC034229.6	2e-06	Metabolite levels (HVA/MHPG ratio)	up to 398 European ancestry individuals	NA	rs2009501	2009501	Genome-wide genotyping array	23319000
5p15.2	LINC02213	6e-06	Metabolite levels (HVA/MHPG ratio)	up to 398 European ancestry individuals	NA	rs111426949	111426949	Genome-wide genotyping array	23319000
6p25.3	AL512329.1 - AL512329.2	8e-06	Metabolite levels (HVA/MHPG ratio)	up to 398 European ancestry individuals	NA	rs2569872	2569872	Genome-wide genotyping array	23319000
6p23	AL109914.1	2e-06	Metabolite levels (HVA/MHPG ratio)	up to 398 European ancestry individuals	NA	rs9296949	9296949	Genome-wide genotyping array	23319000
7p14.3	PDE1C	1e-06	Metabolite levels (HVA/MHPG ratio)	up to 398 European ancestry individuals	NA	rs62458065	62458065	Genome-wide genotyping array	23319000
8p23.2	AC004944.1 - AC084768.1	2e-06	Metabolite levels (HVA/MHPG ratio)	up to 398 European ancestry individuals	NA	rs62494762	62494762	Genome-wide genotyping array	23319000
8q21.13	AC036214.3, TPD52	3e-06	Metabolite levels (HVA/MHPG ratio)	up to 398 European ancestry individuals	NA	rs181166265	181166265	Genome-wide genotyping array	23319000
1p35.1	CSMD2	8e-06	Metabolite levels (HVA/MHPG ratio)	up to 398 European ancestry individuals	NA	rs10798959	10798959	Genome-wide genotyping array	23319000
2p25.1	AC062028.1	6e-06	Metabolite levels (HVA/MHPG ratio)	up to 398 European ancestry individuals	NA	rs12692432	12692432	Genome-wide genotyping array	23319000
9p13.1	FAM240B - AL845311.1	7e-06	Metabolite levels (HVA/MHPG ratio)	up to 398 European ancestry individuals	NA	rs184891496	184891496	Genome-wide genotyping array	23319000
10p12.33	CACNB2, AL390783.1	3e-06	Metabolite levels (HVA/MHPG ratio)	up to 398 European ancestry individuals	NA	rs2482109	2482109	Genome-wide genotyping array	23319000
11q23.3	CADM1 - AP003174.2	5e-07	Metabolite levels (HVA/MHPG ratio)	up to 398 European ancestry individuals	NA	rs7483296	7483296	Genome-wide genotyping array	23319000
13q12.3	AL161616.1 - RXFP2	1e-06	Metabolite levels (HVA/MHPG ratio)	up to 398 European ancestry individuals	NA	rs1902272	1902272	Genome-wide genotyping array	23319000
14q32.11	AL137230.2, EFCAB11	2e-06	Metabolite levels (HVA/MHPG ratio)	up to 398 European ancestry individuals	NA	rs8021963	8021963	Genome-wide genotyping array	23319000
15q23	MYO9A	2e-06	Metabolite levels (HVA/MHPG ratio)	up to 398 European ancestry individuals	NA	rs12050794	12050794	Genome-wide genotyping array	23319000
16p13.3	PPL	2e-06	Metabolite levels (HVA/MHPG ratio)	up to 398 European ancestry individuals	NA	rs34924084	34924084	Genome-wide genotyping array	23319000
22q12.1	RNU6-1066P - AL008638.5	3e-06	Metabolite levels (HVA/MHPG ratio)	up to 398 European ancestry individuals	NA	rs742004	742004	Genome-wide genotyping array	23319000
Xp21.3	AC073614.1 - AC079178.2	4e-06	Metabolite levels (HVA/MHPG ratio)	up to 398 European ancestry individuals	NA	rs6526555	6526555	Genome-wide genotyping array	23319000
Xp21.2	PIGFP3 - AC005185.1	1e-06	Metabolite levels (HVA/MHPG ratio)	up to 398 European ancestry individuals	NA	rs6628506	6628506	Genome-wide genotyping array	23319000
2q35	DIRC3	4e-06	Metabolite levels (MHPG)	up to 398 European ancestry individuals	NA	rs11689435	11689435	Genome-wide genotyping array	23319000
3q26.31	NAALADL2	1e-06	Metabolite levels (MHPG)	up to 398 European ancestry individuals	NA	rs62287976	62287976	Genome-wide genotyping array	23319000
4p15.33	AC108037.1 - LINC02270	8e-07	Metabolite levels (MHPG)	up to 398 European ancestry individuals	NA	rs187075894	187075894	Genome-wide genotyping array	23319000
4q23	C4orf17	8e-06	Metabolite levels (MHPG)	up to 398 European ancestry individuals	NA	rs13126513	13126513	Genome-wide genotyping array	23319000
6q13	B3GAT2 - AL096709.1	5e-06	Metabolite levels (MHPG)	up to 398 European ancestry individuals	NA	rs1158058	1158058	Genome-wide genotyping array	23319000
6q13	AL357507.1	2e-06	Metabolite levels (MHPG)	up to 398 European ancestry individuals	NA	rs72960926	72960926	Genome-wide genotyping array	23319000
9q31.1	AL390962.1 - RNA5SP291	9e-06	Metabolite levels (MHPG)	up to 398 European ancestry individuals	NA	rs144649413	144649413	Genome-wide genotyping array	23319000
10q25.1	LINC02624 - RPL23AP59	7e-06	Metabolite levels (MHPG)	up to 398 European ancestry individuals	NA	rs2039964	2039964	Genome-wide genotyping array	23319000
10q26.11	AL513324.1 - RAB11FIP2	5e-06	Metabolite levels (MHPG)	up to 398 European ancestry individuals	NA	rs1925265	1925265	Genome-wide genotyping array	23319000
10q26.2	C10orf90	2e-06	Metabolite levels (MHPG)	up to 398 European ancestry individuals	NA	rs11245052	11245052	Genome-wide genotyping array	23319000
11p12	LRRC6P1 - AC021713.1	2e-06	Metabolite levels (MHPG)	up to 398 European ancestry individuals	NA	rs5004866	5004866	Genome-wide genotyping array	23319000
12q24.11	TCHP, GIT2	4e-07	Metabolite levels (MHPG)	up to 398 European ancestry individuals	NA	rs4766646	4766646	Genome-wide genotyping array	23319000
16p13.2	AC005774.1 - AC093515.1	6e-06	Metabolite levels (MHPG)	up to 398 European ancestry individuals	NA	rs12446289	12446289	Genome-wide genotyping array	23319000
16p13.13	EMP2	6e-06	Metabolite levels (MHPG)	up to 398 European ancestry individuals	NA	rs6498068	6498068	Genome-wide genotyping array	23319000
18q21.31	ATP8B1 - RSL24D1P11	6e-06	Metabolite levels (MHPG)	up to 398 European ancestry individuals	NA	rs62094879	62094879	Genome-wide genotyping array	23319000
20q13.33	MIR646HG	7e-07	Metabolite levels (MHPG)	up to 398 European ancestry individuals	NA	rs55681231	55681231	Genome-wide genotyping array	23319000
Xq25	RPL3P12 - U3	9e-06	Metabolite levels (MHPG)	up to 398 European ancestry individuals	NA	rs4559365	4559365	Genome-wide genotyping array	23319000
2q36.3	AC097662.1, COL4A3	9e-06	Metabolite levels (5-HIAA/ MHPG Ratio)	up to 398 European ancestry individuals	NA	rs35212277	35212277	Genome-wide genotyping array	23319000
3p12.3	ROBO2	7e-06	Metabolite levels (5-HIAA/ MHPG Ratio)	up to 398 European ancestry individuals	NA	rs73114594	73114594	Genome-wide genotyping array	23319000
4p13	AC111198.1 - AC097451.1	9e-06	Metabolite levels (5-HIAA/ MHPG Ratio)	up to 398 European ancestry individuals	NA	rs2006970	2006970	Genome-wide genotyping array	23319000
6p21.1	CCND3	5e-06	Metabolite levels (5-HIAA/ MHPG Ratio)	up to 398 European ancestry individuals	NA	rs9357377	9357377	Genome-wide genotyping array	23319000
9p22.3	CCDC171	2e-06	Metabolite levels (5-HIAA/ MHPG Ratio)	up to 398 European ancestry individuals	NA	rs79156074	79156074	Genome-wide genotyping array	23319000
10q26.2	ADAM12	8e-06	Metabolite levels (5-HIAA/ MHPG Ratio)	up to 398 European ancestry individuals	NA	rs1278329	1278329	Genome-wide genotyping array	23319000
11q23.3	CADM1 - AP003174.2	8e-07	Metabolite levels (5-HIAA/ MHPG Ratio)	up to 398 European ancestry individuals	NA	rs7483296	7483296	Genome-wide genotyping array	23319000
14q21.1	SSTR1 - CLEC14A	5e-08	Metabolite levels (5-HIAA/ MHPG Ratio)	up to 398 European ancestry individuals	NA	rs11622412	11622412	Genome-wide genotyping array	23319000
22q12.3	AL024495.1	5e-06	Metabolite levels (HVA-5-HIAA Factor score)	up to 398 European ancestry individuals	NA	rs9619497	9619497	Genome-wide genotyping array	23319000
2p23.3	UQCRHP2 - TRMT112P6	2e-06	Metabolite levels (HVA)	up to 398 European ancestry individuals	NA	rs68184094	68184094	Genome-wide genotyping array	23319000
2p23.3	DRC1	2e-06	Metabolite levels (HVA)	up to 398 European ancestry individuals	NA	rs3795958	3795958	Genome-wide genotyping array	23319000
3p25.3	VGLL4	2e-06	Metabolite levels (HVA)	up to 398 European ancestry individuals	NA	rs6802119	6802119	Genome-wide genotyping array	23319000
3p24.1	AC098650.1, RBMS3-AS3, RBMS3	3e-06	Metabolite levels (HVA)	up to 398 European ancestry individuals	NA	rs4680719	4680719	Genome-wide genotyping array	23319000
6p25.3	AL512308.1 - EXOC2	2e-13	Primary central nervous system lymphoma	475 European ancestry cases, 1,134 European ancestry controls	NA	rs116446171	116446171	Genome-wide genotyping array	31102405
3p22.1	ANO10	2e-08	Primary central nervous system lymphoma	475 European ancestry cases, 1,134 European ancestry controls	NA	rs41289586	41289586	Genome-wide genotyping array	31102405
8q24.21	PVT1	1e-07	Primary central nervous system lymphoma	475 European ancestry cases, 1,134 European ancestry controls	NA	rs13254990	13254990	Genome-wide genotyping array	31102405
6q15	BACH2	1e-07	Primary central nervous system lymphoma	475 European ancestry cases, 1,134 European ancestry controls	NA	rs10806425	10806425	Genome-wide genotyping array	31102405
6p21.32	HLA-DRB9 - HLA-DRB5	2e-07	Primary central nervous system lymphoma	475 European ancestry cases, 1,134 European ancestry controls	NA	rs2395192	2395192	Genome-wide genotyping array	31102405
6p21.32	HLA-DRB1 - HLA-DQA1	2e-06	Primary central nervous system lymphoma	475 European ancestry cases, 1,134 European ancestry controls	NA	rs9271588	9271588	Genome-wide genotyping array	31102405
6p21.32	HLA-DRB9 - HLA-DRB5	4e-06	Primary central nervous system lymphoma	475 European ancestry cases, 1,134 European ancestry controls	NA	rs1964995	1964995	Genome-wide genotyping array	31102405
8p12	NRG1	5e-06	Obstructive sleep apnea	235 Korean ancestry cases, 235 Korean ancestry controls	NA	rs10097555	10097555	Genome-wide genotyping array	25325441
12q21.33	AC123512.1, LINC01619	5e-06	Obstructive sleep apnea	235 Korean ancestry cases, 235 Korean ancestry controls	NA	rs10777373	10777373	Genome-wide genotyping array	25325441
1q31.2	LINC02770	3e-06	Obstructive sleep apnea trait (apnea hypopnea index)	12,558 Hispanic/Latin American individuals	214 Asian ancestry individuals, 1,183 African American individuals, 5,638 European ancestry individuals	rs11588454	11588454	Genome-wide genotyping array	26977737
2p14	RN7SL341P - Y_RNA	2e-07	Obstructive sleep apnea trait (apnea hypopnea index)	12,558 Hispanic/Latin American individuals	214 Asian ancestry individuals, 1,183 African American individuals, 5,638 European ancestry individuals	rs999944	999944	Genome-wide genotyping array	26977737
2p14	RN7SL341P - Y_RNA	1e-06	Obstructive sleep apnea trait (apnea hypopnea index)	12,558 Hispanic/Latin American individuals	214 Asian ancestry individuals, 1,183 African American individuals, 5,638 European ancestry individuals	rs999944	999944	Genome-wide genotyping array	26977737
12p11.23	SMCO2	5e-07	Obstructive sleep apnea trait (apnea hypopnea index)	12,558 Hispanic/Latin American individuals	214 Asian ancestry individuals, 1,183 African American individuals, 5,638 European ancestry individuals	rs199803244	199803244	Genome-wide genotyping array	26977737
1q31.2	LINC02770	8e-08	Obstructive sleep apnea trait (apnea hypopnea index)	12,558 Hispanic/Latin American individuals	214 Asian ancestry individuals, 1,183 African American individuals, 5,638 European ancestry individuals	rs11588454	11588454	Genome-wide genotyping array	26977737
2p24.1	AC018742.1, AC011752.1	3e-07	Obstructive sleep apnea trait (apnea hypopnea index)	12,558 Hispanic/Latin American individuals	214 Asian ancestry individuals, 1,183 African American individuals, 5,638 European ancestry individuals	rs11897825	11897825	Genome-wide genotyping array	26977737
1q32.1	ATP2B4 - LAX1	8e-06	Obstructive sleep apnea (average oxygen saturation during sleep)	12,557 Hispanic/Latin American ancestry individuals	214 Asian ancestry individuals, 1,183 African American ancestry individuals, 5,638 European ancestry individuals	rs116133558	116133558	Genome-wide genotyping array	26977737
11q21	IZUMO1R - GPR83	2e-08	Obstructive sleep apnea trait (apnea hypopnea index)	12,558 Hispanic/Latin American individuals	214 Asian ancestry individuals, 1,183 African American individuals, 5,638 European ancestry individuals	rs116791765	116791765	Genome-wide genotyping array	26977737
2p24.1	AC018742.1, AC011752.1	5e-07	Obstructive sleep apnea trait (apnea hypopnea index)	12,558 Hispanic/Latin American individuals	214 Asian ancestry individuals, 1,183 African American individuals, 5,638 European ancestry individuals	rs11897825	11897825	Genome-wide genotyping array	26977737
1q23.3	RNU6-755P - LMX1A	2e-07	Obstructive sleep apnea trait (apnea hypopnea index)	12,558 Hispanic/Latin American individuals	214 Asian ancestry individuals, 1,183 African American individuals, 5,638 European ancestry individuals	rs140743827	140743827	Genome-wide genotyping array	26977737
5q31.3	AC008696.2	4e-07	Obstructive sleep apnea trait (apnea hypopnea index)	12,558 Hispanic/Latin American individuals	214 Asian ancestry individuals, 1,183 African American individuals, 5,638 European ancestry individuals	rs111942351	111942351	Genome-wide genotyping array	26977737
17q12	AC243830.1 - LHX1-DT	7e-06	Obstructive sleep apnea trait (apnea hypopnea index)	12,558 Hispanic/Latin American individuals	214 Asian ancestry individuals, 1,183 African American individuals, 5,638 European ancestry individuals	rs4796285	4796285	Genome-wide genotyping array	26977737
1q23.3	RNU6-755P - LMX1A	5e-06	Obstructive sleep apnea trait (apnea hypopnea index)	12,558 Hispanic/Latin American individuals	214 Asian ancestry individuals, 1,183 African American individuals, 5,638 European ancestry individuals	rs140743827	140743827	Genome-wide genotyping array	26977737
1q42.2	AL357972.1 - AL663058.1	7e-07	Obstructive sleep apnea (average oxygen saturation during sleep)	12,557 Hispanic/Latin American ancestry individuals	214 Asian ancestry individuals, 1,183 African American ancestry individuals, 5,638 European ancestry individuals	rs75108997	75108997	Genome-wide genotyping array	26977737
1q32.1	ATP2B4 - LAX1	4e-07	Obstructive sleep apnea (average oxygen saturation during sleep)	12,557 Hispanic/Latin American ancestry individuals	214 Asian ancestry individuals, 1,183 African American ancestry individuals, 5,638 European ancestry individuals	rs116133558	116133558	Genome-wide genotyping array	26977737
1q32.1	ATP2B4 - LAX1	2e-07	Obstructive sleep apnea (average oxygen saturation during sleep)	12,557 Hispanic/Latin American ancestry individuals	214 Asian ancestry individuals, 1,183 African American ancestry individuals, 5,638 European ancestry individuals	rs116133558	116133558	Genome-wide genotyping array	26977737
16p12.1	AC130464.1 - AC002331.1	2e-06	Obstructive sleep apnea (average oxygen saturation during sleep)	12,557 Hispanic/Latin American ancestry individuals	214 Asian ancestry individuals, 1,183 African American ancestry individuals, 5,638 European ancestry individuals	rs11074782	11074782	Genome-wide genotyping array	26977737
6q21	CCDC162P	2e-08	Obstructive sleep apnea trait (average respiratory event duration)	10,238 Hispanic/Latin American ancestry individuals	214 Asian ancestry individuals, 1,183 African American ancestry individuals, 5,638 European ancestry individuals	rs35424364	35424364	Genome-wide genotyping array	26977737
11p11.2	TSPAN18	6e-08	Obstructive sleep apnea trait (average respiratory event duration)	10,238 Hispanic/Latin American ancestry individuals	214 Asian ancestry individuals, 1,183 African American ancestry individuals, 5,638 European ancestry individuals	rs74472562	74472562	Genome-wide genotyping array	26977737
20p12.3	PLCB1	2e-07	Obstructive sleep apnea trait (average respiratory event duration)	10,238 Hispanic/Latin American ancestry individuals	214 Asian ancestry individuals, 1,183 African American ancestry individuals, 5,638 European ancestry individuals	rs2743173	2743173	Genome-wide genotyping array	26977737
15q12	AC023449.1 - ATP10A	5e-07	Obstructive sleep apnea trait (average respiratory event duration)	10,238 Hispanic/Latin American ancestry individuals	214 Asian ancestry individuals, 1,183 African American ancestry individuals, 5,638 European ancestry individuals	rs72699765	72699765	Genome-wide genotyping array	26977737
2p24.3	AC068286.2 - NBAS	4e-07	Obstructive sleep apnea trait (average respiratory event duration)	10,238 Hispanic/Latin American ancestry individuals	214 Asian ancestry individuals, 1,183 African American ancestry individuals, 5,638 European ancestry individuals	rs2033354	2033354	Genome-wide genotyping array	26977737
20q13.33	CDH4	1e-07	Obstructive sleep apnea trait (average respiratory event duration)	10,238 Hispanic/Latin American ancestry individuals	214 Asian ancestry individuals, 1,183 African American ancestry individuals, 5,638 European ancestry individuals	rs78897171	78897171	Genome-wide genotyping array	26977737
11q13.4	ARRB1	2e-07	Obstructive sleep apnea trait (average respiratory event duration)	10,238 Hispanic/Latin American ancestry individuals	214 Asian ancestry individuals, 1,183 African American ancestry individuals, 5,638 European ancestry individuals	rs35329661	35329661	Genome-wide genotyping array	26977737
15q26.1	AC091078.1	7e-08	Obstructive sleep apnea trait (average respiratory event duration)	10,238 Hispanic/Latin American ancestry individuals	214 Asian ancestry individuals, 1,183 African American ancestry individuals, 5,638 European ancestry individuals	rs148024591	148024591	Genome-wide genotyping array	26977737
2q14.2	THORLNC	5e-07	Obstructive sleep apnea trait (average respiratory event duration)	10,238 Hispanic/Latin American ancestry individuals	214 Asian ancestry individuals, 1,183 African American ancestry individuals, 5,638 European ancestry individuals	rs4849682	4849682	Genome-wide genotyping array	26977737
12q24.32	TMEM132B - AC005252.2	4e-07	Obstructive sleep apnea trait (average respiratory event duration)	10,238 Hispanic/Latin American ancestry individuals	214 Asian ancestry individuals, 1,183 African American ancestry individuals, 5,638 European ancestry individuals	rs11610782	11610782	Genome-wide genotyping array	26977737
11q13.4	ARRB1	7e-06	Obstructive sleep apnea trait (average respiratory event duration)	10,238 Hispanic/Latin American ancestry individuals	214 Asian ancestry individuals, 1,183 African American ancestry individuals, 5,638 European ancestry individuals	rs35329661	35329661	Genome-wide genotyping array	26977737
20q13.33	CDH4	8e-07	Obstructive sleep apnea trait (average respiratory event duration)	10,238 Hispanic/Latin American ancestry individuals	214 Asian ancestry individuals, 1,183 African American ancestry individuals, 5,638 European ancestry individuals	rs78897171	78897171	Genome-wide genotyping array	26977737
2p24.3	AC068286.2 - NBAS	8e-06	Obstructive sleep apnea trait (average respiratory event duration)	10,238 Hispanic/Latin American ancestry individuals	214 Asian ancestry individuals, 1,183 African American ancestry individuals, 5,638 European ancestry individuals	rs2033354	2033354	Genome-wide genotyping array	26977737
6q21	CCDC162P	8e-08	Obstructive sleep apnea trait (average respiratory event duration)	10,238 Hispanic/Latin American ancestry individuals	214 Asian ancestry individuals, 1,183 African American ancestry individuals, 5,638 European ancestry individuals	rs35424364	35424364	Genome-wide genotyping array	26977737
1p22.3	PKN2-AS1	5e-07	Obstructive sleep apnea trait (apnea hypopnea index, change over time)	404 European ancestry individuals, 97 Black individuals, 20 Asian ancestry individuals, 20 Indigenous individuals, 138 mixed race individuals, 27 individuals	NR	rs4534351	4534351	Genome-wide genotyping array	31786426
1q32.1	AL445687.2 - RNU6-716P	2e-06	Obstructive sleep apnea trait (apnea hypopnea index, change over time)	404 European ancestry individuals, 97 Black individuals, 20 Asian ancestry individuals, 20 Indigenous individuals, 138 mixed race individuals, 27 individuals	NR	rs12745887	12745887	Genome-wide genotyping array	31786426
2q24.2	RN7SL423P - AC009313.2	5e-06	Obstructive sleep apnea trait (apnea hypopnea index, change over time)	404 European ancestry individuals, 97 Black individuals, 20 Asian ancestry individuals, 20 Indigenous individuals, 138 mixed race individuals, 27 individuals	NR	rs16845318	16845318	Genome-wide genotyping array	31786426
2q33.3	AC106901.1 - AC016903.1	8e-06	Obstructive sleep apnea trait (apnea hypopnea index, change over time)	404 European ancestry individuals, 97 Black individuals, 20 Asian ancestry individuals, 20 Indigenous individuals, 138 mixed race individuals, 27 individuals	NR	rs1156250	1156250	Genome-wide genotyping array	31786426
2q33.3	INO80D, INO80D	6e-06	Obstructive sleep apnea trait (apnea hypopnea index, change over time)	404 European ancestry individuals, 97 Black individuals, 20 Asian ancestry individuals, 20 Indigenous individuals, 138 mixed race individuals, 27 individuals	NR	rs1016660	1016660	Genome-wide genotyping array	31786426
2q35	IHH	4e-06	Obstructive sleep apnea trait (apnea hypopnea index, change over time)	404 European ancestry individuals, 97 Black individuals, 20 Asian ancestry individuals, 20 Indigenous individuals, 138 mixed race individuals, 27 individuals	NR	rs394452	394452	Genome-wide genotyping array	31786426
4q22.1	FAM13A	2e-06	Obstructive sleep apnea trait (apnea hypopnea index, change over time)	404 European ancestry individuals, 97 Black individuals, 20 Asian ancestry individuals, 20 Indigenous individuals, 138 mixed race individuals, 27 individuals	NR	rs17014580	17014580	Genome-wide genotyping array	31786426
6q22.32	TRMT11	4e-06	Obstructive sleep apnea trait (apnea hypopnea index, change over time)	404 European ancestry individuals, 97 Black individuals, 20 Asian ancestry individuals, 20 Indigenous individuals, 138 mixed race individuals, 27 individuals	NR	rs2186061	2186061	Genome-wide genotyping array	31786426
6q25.3	ARID1B	6e-06	Obstructive sleep apnea trait (apnea hypopnea index, change over time)	404 European ancestry individuals, 97 Black individuals, 20 Asian ancestry individuals, 20 Indigenous individuals, 138 mixed race individuals, 27 individuals	NR	rs158258	158258	Genome-wide genotyping array	31786426
7p14.1	HECW1	6e-08	Obstructive sleep apnea trait (apnea hypopnea index, change over time)	404 European ancestry individuals, 97 Black individuals, 20 Asian ancestry individuals, 20 Indigenous individuals, 138 mixed race individuals, 27 individuals	NR	rs9648078	9648078	Genome-wide genotyping array	31786426
7p13	HECW1	1e-06	Obstructive sleep apnea trait (apnea hypopnea index, change over time)	404 European ancestry individuals, 97 Black individuals, 20 Asian ancestry individuals, 20 Indigenous individuals, 138 mixed race individuals, 27 individuals	NR	rs4509217	4509217	Genome-wide genotyping array	31786426
7q31.32	ASB15	6e-08	Obstructive sleep apnea trait (apnea hypopnea index, change over time)	404 European ancestry individuals, 97 Black individuals, 20 Asian ancestry individuals, 20 Indigenous individuals, 138 mixed race individuals, 27 individuals	NR	rs12669165	12669165	Genome-wide genotyping array	31786426
7q31.32	LMOD2 - WASL	4e-08	Obstructive sleep apnea trait (apnea hypopnea index, change over time)	404 European ancestry individuals, 97 Black individuals, 20 Asian ancestry individuals, 20 Indigenous individuals, 138 mixed race individuals, 27 individuals	NR	rs4731117	4731117	Genome-wide genotyping array	31786426
7q32.1	SND1 - MIR129-1	9e-06	Obstructive sleep apnea trait (apnea hypopnea index, change over time)	404 European ancestry individuals, 97 Black individuals, 20 Asian ancestry individuals, 20 Indigenous individuals, 138 mixed race individuals, 27 individuals	NR	rs322818	322818	Genome-wide genotyping array	31786426
10p12.33	ST8SIA6-AS1, ST8SIA6	3e-08	Obstructive sleep apnea trait (apnea hypopnea index, change over time)	404 European ancestry individuals, 97 Black individuals, 20 Asian ancestry individuals, 20 Indigenous individuals, 138 mixed race individuals, 27 individuals	NR	rs12415421	12415421	Genome-wide genotyping array	31786426
10q23.32	RPS27P1 - PPP1R3C	3e-06	Obstructive sleep apnea trait (apnea hypopnea index, change over time)	404 European ancestry individuals, 97 Black individuals, 20 Asian ancestry individuals, 20 Indigenous individuals, 138 mixed race individuals, 27 individuals	NR	rs7911956	7911956	Genome-wide genotyping array	31786426
11p14.1	MPPED2	6e-06	Obstructive sleep apnea trait (apnea hypopnea index, change over time)	404 European ancestry individuals, 97 Black individuals, 20 Asian ancestry individuals, 20 Indigenous individuals, 138 mixed race individuals, 27 individuals	NR	rs10767859	10767859	Genome-wide genotyping array	31786426
11q25	RN7SL167P - AP002856.3	6e-06	Obstructive sleep apnea trait (apnea hypopnea index, change over time)	404 European ancestry individuals, 97 Black individuals, 20 Asian ancestry individuals, 20 Indigenous individuals, 138 mixed race individuals, 27 individuals	NR	rs1793596	1793596	Genome-wide genotyping array	31786426
11q25	RN7SL167P - AP002856.3	5e-06	Obstructive sleep apnea trait (apnea hypopnea index, change over time)	404 European ancestry individuals, 97 Black individuals, 20 Asian ancestry individuals, 20 Indigenous individuals, 138 mixed race individuals, 27 individuals	NR	rs1793821	1793821	Genome-wide genotyping array	31786426
15q26.3	AC090825.1 - AC084855.1	5e-06	Obstructive sleep apnea trait (apnea hypopnea index, change over time)	404 European ancestry individuals, 97 Black individuals, 20 Asian ancestry individuals, 20 Indigenous individuals, 138 mixed race individuals, 27 individuals	NR	rs2573647	2573647	Genome-wide genotyping array	31786426
15q26.3	AC090825.1 - AC084855.1	9e-06	Obstructive sleep apnea trait (apnea hypopnea index, change over time)	404 European ancestry individuals, 97 Black individuals, 20 Asian ancestry individuals, 20 Indigenous individuals, 138 mixed race individuals, 27 individuals	NR	rs2581360	2581360	Genome-wide genotyping array	31786426
19p13.3	MLLT1	3e-06	Obstructive sleep apnea trait (apnea hypopnea index, change over time)	404 European ancestry individuals, 97 Black individuals, 20 Asian ancestry individuals, 20 Indigenous individuals, 138 mixed race individuals, 27 individuals	NR	rs4807067	4807067	Genome-wide genotyping array	31786426
20p12.3	LINC01428	2e-07	Obstructive sleep apnea trait (apnea hypopnea index, change over time)	404 European ancestry individuals, 97 Black individuals, 20 Asian ancestry individuals, 20 Indigenous individuals, 138 mixed race individuals, 27 individuals	NR	rs6117669	6117669	Genome-wide genotyping array	31786426
20p12.2	C20orf187 - AL049649.1	4e-06	Obstructive sleep apnea trait (apnea hypopnea index, change over time)	404 European ancestry individuals, 97 Black individuals, 20 Asian ancestry individuals, 20 Indigenous individuals, 138 mixed race individuals, 27 individuals	NR	rs16992291	16992291	Genome-wide genotyping array	31786426
22q12.3	LINC01643 - AL021877.1	7e-06	Obstructive sleep apnea trait (apnea hypopnea index, change over time)	404 European ancestry individuals, 97 Black individuals, 20 Asian ancestry individuals, 20 Indigenous individuals, 138 mixed race individuals, 27 individuals	NR	rs5755038	5755038	Genome-wide genotyping array	31786426
